# Supplementary material for: Naphthoquinone-Quinolone Hybrids with Antitumor Effects on Breast Cancer Cell Lines—From the Synthesis to 3D-Cell Culture Effects
Source: Int J Mol Sci. 2024 Jun 12;25(12):6490. doi: 10.3390/ijms25126490 (PMC11203957; doi:10.3390/ijms25126490)
Supplement: Supplementary file 1 [file ijms-25-06490-s001.zip]

Archive with 1 entries (1 files):
- ijms-2988715-supplementary.pdf
